# Supplementary material for: Evidence Map and Systematic Review of Disinfection Efficacy on Environmental Surfaces in Healthcare Facilities
Source: Int J Environ Res Public Health. 2021 Oct 22;18(21):11100. doi: 10.3390/ijerph182111100 (PMC8582915; doi:10.3390/ijerph182111100)
Supplement: Supplementary file 1 [file ijerph-18-11100-s001.zip]

Archive with 1 entries (1 files):
- ijerph-1420603-supplementary.pdf
